# Supplementary material for: Renal Adenosarcoma Mimicking a Malignant Pelvocalyceal Tumor: An Interesting Imaging Case
Source: Diagnostics (Basel). 2026 Jan 28;16(3):410. doi: 10.3390/diagnostics16030410 (PMC12896551; doi:10.3390/diagnostics16030410)
Supplement: Supplementary file 1 [file diagnostics-16-00410-s001.zip]

Archive with 1 entries (1 files):
- diagnostics-4118702-supplementary.pdf
